# Supplementary material for: Integrated Analysis of Transcriptome and Metabolome Reveals Differential Responses to Alternaria brassicicola Infection in Cabbage (Brassica oleracea var. capitata)
Source: Genes (Basel). 2024 Apr 25;15(5):545. doi: 10.3390/genes15050545 (PMC11121261; doi:10.3390/genes15050545)
Supplement: Supplementary file 1 [file genes-15-00545-s001.zip]

Archive with 2 entries (2 files):
- Supplementary figures S1-S4.pdf
- Supplementary tables S1-S4.xlsx
